# Supplementary material for: Wearable EMG Measurement Device Using Polyurethane Foam for Motion Artifact Suppression
Source: Sensors (Basel). 2024 May 8;24(10):2985. doi: 10.3390/s24102985 (PMC11124951; doi:10.3390/s24102985)
Supplement: Supplementary file 1 [file sensors-24-02985-s001.zip]

Archive with 1 entries (1 files):
- sensors-2929858-supplementary.pdf
